# Supplementary material for: MicroRNA-181c Inhibits Interleukin-6-mediated Beta Cell Apoptosis by Targeting TNF-α Expression
Source: Molecules. 2019 Apr 10;24(7):1410. doi: 10.3390/molecules24071410 (PMC6480349; doi:10.3390/molecules24071410)
Supplement: Supplementary file 1 [file molecules-24-01410-s001.zip]

Archive with 1 entries (1 files):
- molecules-475807-supplementary.xlsx
