# Supplementary material for: MicroRNA-181c Inhibits Interleukin-6-mediated Beta Cell Apoptosis by Targeting TNF-α Expression
Source: Molecules. 2019 Apr 10;24(7):1410. doi: 10.3390/molecules24071410 (PMC6480349; doi:10.3390/molecules24071410)
Supplement: Supplementary file 1 [file molecules-24-01410-s001.zip › molecules-475807-supplementary.xlsx]

## Sheet: Sheet1
	Gene Symbol	Name of gene	Fold Regulation	P-value
	Tnf	Tumor necrosis factor (TNF superfamily, member 2)	92.7929	0.001
	Tlr2	Toll-like receptor 2	21.3735	0.009
	Ltb	Lymphotoxin beta (TNF superfamily, membre 3)	17.7839	0.003
	Birc3	Baculoviral IAP repeat-containing 3	11.4395	0.016
	Socs3	Suppressor of cytokine signaling 3	9.4656	0.01
	Casp4	caspase 4, apoptosis-related cysteine peptidase	7.9376	0.009
	Igf1r	Insulin-like growth factor 1 receptor	5.9825	0.004
	Plg	plasminogen	4.1543	0.001
	Tnfrsf1a	Tumor necrosis factor receptor superfamily, member 1a	3.6537	0.006
	Il18	Interleukin 18	3.6021	0.0002
	Tnfsf15	Tumor necrosis factor (ligand) superfamily, member 15	3.5324	0.036
	Mx2	Myxovirus (influenza virus) resistance 2	3.3126	0.0001
	Ripk2	Receptor-interacting serine-threonine kinase 2	3.1948	0.009
	Il7	Interleukin 7	3.1183	0.0001
	Tnfrsf21	Tumor necrosis factor receptor superfamily, member 21	2.8905	0.037
	Il1a	Interleukin 1 alpha	2.7855	0.027
	Bdnf	Brain-derived neurotrophic factor	2.7271	0.016
	Ier3	Immediate early response 3	2.4971	4e-05
	Nfkb2	Nuclear factor of kappa light polypeptide gene enhancer in B-cells 2, p49/p100	2.3896	0.007
	Tnfaip8	Tumor necrosis factor, alpha-induced protein 8	2.3291	0.013
	Fas	Fas (TNF receptor superfamily, member 6)	2.3087	0.004
	Dap	Death-associated protein	2.2935	0.006
	Ddit3	DNA-damage inducible transcript 3	2.1728	0.005
	Sod2	Superoxide dismutase 2, mitochondrial	2.1445	0.003
	Mcl1	Myeloid cell leukemia sequence 1	2.1239	0.007
	Ntrk1	Neurotrophic tyrosine kinase, receptor, type 1	-6.3093	0.001
	Sfn	Stratifin	-4.5185	0.319
	Dcc	Deleted in colorectal carcinoma	-4.4665	0.005
	Tnfrsf25	Tumor necrosis factor receptor superfamily, member 25	-2.5546	0.347
	Plagl1	Pleiomorphic adenoma gene-like 1	-2.4174	0.006
	Grm4	Glutamate receptor, metabotropic 4	-2.401	0.147
	Tp73	Tumor protein p73	-2.2598	0.035
	Shh	Sonic hedgehog	-2.1547	0.956
	Nme3	Non-metastatic cells 3, protein expressed in	-2.1242	0.061
	Igf1	Insulin-like growth factor 1	-2.0423	0.111
